# Supplementary material for: Classification of patients with bipolar disorder using k-means clustering
Source: PLoS One. 2019 Jan 23;14(1):e0210314. doi: 10.1371/journal.pone.0210314 (PMC6343877; doi:10.1371/journal.pone.0210314)
Supplement: S1 File — (XLS) [file pone.0210314.s001.xls]

## Sheet: data_staging
NCaso	Edad	sexo	ECivil	NAñosEstud	NCursosRepe	EstuFinaliz	LugarResi	CarnetConducir	Edadmadre	Edadpadre	CondRiesgSex	WActual	Minusvalia	IPxTM	ProbLegales	AñosEvolTBP	IntAutoliticos	TipoTBP	EpiActual	EspPsico1	EspMix2	EspCatato3	EspCiclos4	EspAns5	EspSuic6	EspEstac7	EspMelan8	Edad1ªConsulta	EdadInicioTBP	EdadDcoTBP	Nºingresos	Edad1ºIngreso	NºEpiMania	NªEpiHipoma	NºEpiDistimia	NºEpiDepre	NºEpiMixto	EPI1ºTipoTBP	EPI1ºAV	EPI1ºTUS	EPI1ºEnf_Tto_som	EPI1ºSxPsicoticos	DeliriosLT	EpiActualSxPsico	PatronDominante	PatronEstacional	Catatonia	Melancolia	VirajeAD
1	42	1	1	9	1	1	2	0	42	41	0	2	0	1	1	9	0	1	3	0	0	0	0	0	0	1	0	30	28	30	4	33	4	11	0	11	0	3	0	1	0	0	1	0	1	1	0	0	0
2	38	1	1	17	0	5	1	1	23	24	0	1	1	1	0	15	0	1	2	1	0	0	0	0	0	0	0	16	16	16	15	16	9	0	0	6	0	2	0	0	0	1	1	0	2	0	0	0	0
3	56	2	1	12	0	4	1	1	30	41	0	3	1	3	0	6	3	1	3	1	0	0	0	1	1	0	0	16	16	16	1	20	5	0	0	5	0	1	0	0	0	1	1	1	1	1	0	0	0
4	46	2	2	17	0	5	2	1	40	43	0	4	0	1	0	#NULL!	0	1	3	0	0	0	0	0	0	0	0	31	44	44	0	#NULL!	2	0	0	4	0	2	0	0	0	1	1	0	1	0	0	0	0
5	44	2	2	6	0	1	2	1	46	44	0	2	0	1	0	6	0	2	3	0	0	0	1	1	1	0	0	35	35	35	1	35	0	10	0	20	0	1	1	1	0	0	0	0	1	1	0	0	0
6	50	1	1	12	2	3	2	1	32	33	0	3	0	3	1	9	0	1	3	0	0	0	0	0	0	0	0	43	40	#NULL!	2	49	6	10	0	6	3	2	0	0	0	1	0	0	#NULL!	0	0	0	0
7	71	2	3	6	0	1	2	0	35	39	0	3	1	3	0	9	0	1	2	1	0	0	0	0	0	0	0	49	49	49	3	50	3	2	0	0	3	2	1	0	0	1	1	0	2	0	0	0	0
8	78	1	3	6	0	1	2	1	33	35	0	4	0	1	0	6	0	1	2	0	0	0	0	0	0	0	0	58	50	#NULL!	0	#NULL!	1	5	0	10	0	3	1	0	0	0	1	1	1	1	0	1	1
9	37	1	1	13	1	4	3	1	28	34	0	3	0	3	0	3	0	1	2	1	0	0	0	0	1	0	0	29	29	#NULL!	3	29	1	0	0	1	0	1	1	0	0	1	1	1	3	0	0	1	0
10	71	2	3	6	0	1	2	0	35	33	0	4	1	1	0	9	0	2	3	0	0	0	0	1	0	0	1	59	59	59	0	#NULL!	0	0	0	4	0	1	1	0	1	0	0	0	1	0	0	1	0
11	42	2	3	11	1	3	3	1	36	39	0	1	0	1	0	14	0	1	3	1	0	0	0	1	0	0	0	15	14	#NULL!	1	31	1	0	0	0	0	1	1	0	1	0	0	0	1	0	0	0	1
12	45	1	2	14	2	4	2	1	31	32	0	1	0	1	0	#NULL!	0	2	3	0	0	0	0	0	0	0	0	39	26	39	0	#NULL!	0	10	0	30	1	1	0	0	0	0	0	0	1	0	0	0	1
13	47	1	1	10	2	1	1	1	16	22	1	3	1	3	0	1	0	1	3	0	0	0	0	0	0	0	0	39	39	#NULL!	3	39	1	0	0	2	0	1	1	1	0	0	1	0	#NULL!	#NULL!	#NULL!	#NULL!	#NULL!
14	37	1	3	11	1	3	2	1	30	37	1	1	0	1	0	1	0	1	3	0	1	0	0	0	0	0	0	34	34	#NULL!	3	34	1	0	0	2	1	1	1	1	1	0	0	0	#NULL!	#NULL!	#NULL!	#NULL!	#NULL!
15	35	1	2	17	0	5	1	1	18	22	0	1	1	1	0	0	0	1	2	1	0	0	0	0	0	0	0	23	22	#NULL!	12	32	1	5	0	1	0	1	1	1	0	0	0	0	#NULL!	#NULL!	#NULL!	#NULL!	#NULL!
16	41	2	1	17	0	5	1	0	26	36	0	2	0	1	0	0	0	1	2	1	0	0	0	1	0	1	0	31	31	31	2	37	3	0	0	3	0	1	1	1	1	0	1	0	3	1	0	0	0
17	37	2	3	17	0	5	1	1	25	25	0	2	0	1	1	6	0	2	3	0	0	0	0	0	0	0	0	21	21	35	0	#NULL!	0	3	0	3	0	1	1	0	0	0	0	0	1	0	0	0	0
18	55	2	3	12	0	4	2	1	20	33	0	1	0	1	0	0	0	1	3	1	0	0	0	0	0	0	0	28	28	#NULL!	0	#NULL!	3	0	0	6	0	1	1	0	0	0	1	0	1	0	0	0	0
19	63	2	3	10	0	3	2	1	17	21	0	4	0	1	0	1	0	1	3	0	0	0	0	0	0	0	1	39	#NULL!	#NULL!	0	#NULL!	1	1	0	3	0	1	1	0	0	0	1	0	1	0	0	1	1
20	52	2	3	12	2	3	2	0	34	34	0	1	0	1	0	2	0	2	3	0	1	0	0	0	0	0	0	29	30	43	0	#NULL!	0	5	2	5	1	1	0	0	0	0	0	0	1	1	0	0	0
22	39	2	3	19	2	5	2	1	25	25	0	3	0	3	0	28	0	2	3	0	0	0	0	1	1	0	1	33	35	#NULL!	0	#NULL!	0	1	0	4	0	1	1	0	0	1	1	1	1	0	0	1	0
23	60	1	3	12	2	3	2	1	33	41	1	4	0	1	0	3	0	1	2	1	0	0	0	0	0	0	0	17	17	38	10	19	10	0	0	0	0	2	0	1	0	0	1	0	2	1	1	0	1
24	23	1	1	#NULL!	2	3	2	1	26	39	0	4	0	1	0	#NULL!	0	1	2	0	0	0	0	0	0	0	0	28	28	28	2	28	3	0	0	0	1	2	1	1	0	0	1	0	2	#NULL!	#NULL!	#NULL!	#NULL!
25	48	2	3	17	0	5	2	1	21	24	0	3	1	3	0	7	0	1	1	1	0	0	0	1	1	0	0	20	20	40	4	40	3	0	0	1	0	2	1	0	0	1	1	0	2	0	0	0	0
26	39	2	1	11	1	3	2	1	42	38	1	3	0	3	0	8	0	2	3	0	0	0	0	1	1	0	0	20	20	38	0	#NULL!	4	0	0	5	10	1	1	0	0	0	0	0	1	0	0	1	0
27	37	1	3	13	1	4	2	1	38	40	1	1	0	1	0	5	0	1	2	1	0	0	0	0	0	0	0	29	26	31	8	#NULL!	9	0	0	1	0	2	1	0	0	1	1	0	2	#NULL!	#NULL!	#NULL!	#NULL!
28	20	1	1	18	1	5	1	0	36	34	0	4	0	1	0	7	0	1	2	0	0	0	0	0	0	0	0	18	18	19	1	19	1	0	1	1	0	1	1	1	0	0	1	0	3	0	0	0	1
29	55	2	3	17	0	5	2	1	21	22	0	1	0	1	0	0	0	2	3	0	0	0	0	1	0	0	0	35	35	36	0	#NULL!	0	1	5	7	0	1	1	0	1	0	0	0	1	0	0	0	1
30	26	1	1	11	1	3	1	1	27	25	0	2	0	1	1	1	0	1	2	1	0	0	0	1	0	0	0	17	17	26	1	25	2	0	0	2	0	1	0	1	0	1	1	1	3	0	0	0	1
31	61	2	1	13	1	4	1	0	29	34	0	3	1	3	0	0	1	2	3	0	0	0	0	1	0	1	0	17	20	53	0	#NULL!	0	6	0	7	0	1	1	0	0	0	0	0	1	1	0	1	0
32	51	2	1	17	0	5	2	1	40	47	0	3	0	3	0	1	0	2	3	0	1	0	1	1	0	0	0	29	29	49	0	34	0	5	0	7	10	1	0	0	0	0	0	0	1	1	0	1	0
33	47	2	2	11	1	3	2	0	35	39	0	3	1	3	0	23	0	2	3	1	0	0	0	0	0	0	0	27	27	40	4	33	4	0	0	5	2	1	1	0	0	1	1	0	3	0	0	0	0
34	59	1	2	7	0	1	3	1	31	#NULL!	0	3	1	3	1	5	0	2	3	0	0	0	0	0	1	0	1	56	55	56	4	56	0	4	0	5	0	1	1	0	0	0	0	0	1	1	0	1	1
35	66	2	3	6	0	1	3	1	25	29	0	3	1	3	0	28	0	1	3	0	0	0	0	1	1	1	0	23	23	23	2	47	43	0	0	43	0	1	1	0	0	0	0	0	1	1	0	0	1
36	22	2	1	14	2	4	1	0	25	24	1	3	0	3	0	#NULL!	0	2	2	0	0	0	0	1	0	0	0	21	21	22	1	22	0	1	0	1	0	3	1	0	0	1	1	0	2	0	0	0	0
37	56	2	2	13	1	4	1	0	24	22	0	3	0	3	1	1	0	2	3	1	0	0	0	1	1	0	0	28	28	28	2	28	0	3	0	6	0	1	1	0	0	0	0	0	1	1	0	0	0
38	44	2	2	13	1	4	2	1	29	36	0	2	0	1	1	2	1	1	1	1	1	0	0	0	1	0	0	21	41	41	4	21	4	0	0	3	1	2	1	1	0	1	1	0	3	1	0	0	0
39	52	2	3	8	2	1	1	0	29	26	0	3	0	3	0	18	0	2	3	0	0	0	0	1	0	0	0	38	35	38	2	41	0	3	0	4	0	3	1	0	0	1	1	0	2	0	0	0	0
40	48	2	3	10	0	3	2	1	38	42	0	2	0	1	1	8	0	1	3	0	1	0	0	0	0	0	0	18	28	28	2	25	1	0	2	5	0	1	0	0	0	0	0	0	1	0	0	0	1
41	57	2	1	12	0	4	3	1	30	34	0	3	1	3	0	22	2	1	2	0	1	0	0	1	0	1	0	23	48	48	0	#NULL!	25	0	0	5	10	1	0	0	0	1	1	0	2	1	0	0	1
43	49	2	3	17	0	5	2	0	23	25	0	4	0	1	0	1	0	1	3	1	0	0	0	1	1	0	0	25	28	28	2	39	3	0	0	6	0	1	1	0	0	1	1	0	3	1	0	0	1
44	52	1	3	6	0	1	3	1	30	34	0	4	1	1	1	19	0	2	3	0	0	0	0	1	0	0	0	35	35	35	2	47	1	2	0	3	2	4	1	0	0	0	0	0	3	0	0	0	0
45	42	2	3	17	0	5	2	0	29	33	0	3	0	3	0	20	2	2	3	0	0	0	0	1	1	0	0	40	36	41	1	40	0	5	0	5	0	1	0	0	0	0	0	0	1	0	0	0	1
47	43	2	3	12	0	4	2	1	21	32	0	2	0	1	0	13	1	1	3	1	0	0	0	1	1	0	0	22	22	31	1	32	2	0	0	6	1	1	1	0	0	1	1	0	3	1	0	1	1
61	56	1	3	10	0	3	2	1	30	32	0	4	0	1	0	2	0	2	3	0	0	0	0	1	0	0	1	20	20	20	8	20	0	4	0	7	0	1	1	1	0	0	0	0	1	0	0	1	0
62	50	1	2	18	1	5	3	0	38	37	0	3	1	3	0	5	0	2	3	1	1	1	0	0	0	0	0	18	18	42	8	18	0	2	0	8	10	1	1	1	0	1	1	0	3	0	1	0	0
63	52	1	3	27	0	5	2	1	42	45	0	1	1	1	0	11	0	1	3	0	0	0	0	0	0	0	0	42	42	49	1	49	1	9	1	2	9	1	1	0	0	0	0	0	1	0	0	0	0
66	41	2	2	15	2	3	3	0	22	25	0	1	0	1	0	1	0	1	3	1	0	0	0	0	0	1	1	16	16	16	7	16	7	0	0	6	0	2	1	0	0	1	1	0	2	1	0	1	0
67	30	1	1	16	0	5	1	1	23	28	0	2	0	1	0	15	0	1	2	1	0	0	0	1	0	0	0	30	27	30	0	#NULL!	1	6	0	2	0	2	1	0	0	1	1	1	2	0	0	0	0
68	46	1	2	12	0	4	3	1	20	24	0	3	1	3	1	1	0	1	3	1	0	1	0	1	0	0	0	29	29	30	11	29	14	0	0	11	0	1	1	1	0	0	1	0	2	1	1	0	0
69	45	1	1	23	2	5	1	0	29	30	0	3	1	3	1	4	1	1	3	1	0	0	0	1	1	0	0	32	24	32	8	#NULL!	10	0	1	11	0	1	1	0	0	0	1	0	2	1	0	1	1
70	48	1	3	19	1	5	2	1	35	37	0	2	0	1	0	16	1	1	2	1	0	0	0	1	0	0	0	20	20	35	4	28	4	1	4	1	0	1	1	1	0	0	0	0	2	0	0	0	1
71	61	2	2	16	0	5	2	0	32	28	0	3	0	3	0	3	0	1	3	0	0	0	1	1	1	0	0	39	39	44	0	#NULL!	13	0	0	14	5	1	0	0	0	1	1	1	3	1	0	1	1
72	61	1	3	21	2	5	2	1	25	29	1	3	1	3	0	1	0	1	2	1	1	0	0	0	0	0	0	25	25	25	2	48	3	5	2	1	10	1	0	0	0	0	0	0	2	0	0	1	0
73	34	2	3	10	1	1	3	0	33	35	0	2	0	1	0	19	0	1	3	1	0	0	0	0	0	0	1	28	28	29	1	29	1	0	3	2	0	1	1	0	0	1	1	0	1	0	0	1	0
74	58	1	3	20	0	5	2	1	29	34	0	1	0	1	0	5	0	2	3	0	0	0	0	1	0	0	1	25	25	37	0	#NULL!	0	4	1	4	0	1	1	0	0	0	0	0	1	0	0	1	1
75	60	2	3	15	1	4	2	0	27	36	0	3	1	3	0	35	0	1	3	1	1	1	0	0	0	0	0	17	17	35	4	17	3	0	0	8	3	1	0	0	0	1	1	0	1	1	1	1	0
76	60	1	1	13	0	4	3	1	33	44	0	3	1	3	1	11	1	1	3	1	0	1	0	1	0	0	0	33	30	33	8	33	8	0	0	8	0	2	0	1	0	1	1	0	2	0	1	0	0
77	58	2	3	13	0	4	2	1	26	28	0	4	1	1	0	10	1	1	1	1	0	0	0	1	0	0	0	32	32	51	1	32	1	4	0	5	0	2	1	0	0	1	1	0	1	0	0	0	1
78	44	2	1	19	2	4	1	0	30	35	0	3	1	3	0	0	0	2	2	0	0	1	0	1	1	0	0	21	21	42	2	42	0	1	9	3	0	1	1	0	0	0	0	0	1	0	1	1	1
81	47	1	1	10	2	1	3	0	33	37	0	3	1	3	1	0	1	1	3	1	0	0	0	1	1	0	0	33	33	41	4	33	4	0	0	4	0	2	0	1	0	1	1	0	3	0	0	0	0
82	49	1	2	18	1	5	3	1	25	27	1	3	1	3	1	15	0	1	3	1	1	0	0	1	0	0	0	23	23	35	2	48	10	1	0	40	10	1	1	0	0	0	1	0	1	1	0	0	1
83	46	2	3	8	0	1	2	0	30	31	0	1	0	1	0	12	0	2	3	1	0	0	0	1	0	0	1	33	33	44	1	44	0	1	0	25	0	1	1	0	0	0	0	0	1	0	0	1	0
84	51	2	2	25	0	5	1	1	33	31	0	2	0	1	0	17	0	2	3	1	1	1	0	0	0	0	0	18	18	43	3	38	0	3	0	4	6	3	1	0	0	0	0	0	1	1	1	0	0
85	41	2	3	10	2	1	3	0	39	41	0	4	0	1	0	12	0	2	2	0	1	0	0	1	0	0	1	41	19	41	1	41	0	5	0	6	0	1	1	0	0	0	0	0	2	0	0	1	0
86	52	1	3	8	0	1	2	1	41	31	0	3	1	3	1	11	2	2	3	0	0	0	1	1	1	0	0	18	16	20	7	45	0	8	0	9	10	1	1	0	0	0	0	0	3	0	1	1	1
87	26	2	1	15	0	5	1	1	30	34	0	1	0	1	0	9	1	1	2	1	0	0	0	0	0	0	0	21	21	21	2	21	2	0	0	1	0	2	1	0	0	1	1	0	2	0	0	0	1
88	36	2	3	17	1	5	3	1	36	38	0	1	0	1	0	#NULL!	0	1	2	1	1	1	0	0	0	0	0	20	20	26	3	24	1	4	0	4	3	1	1	0	0	1	1	0	1	1	1	1	1
89	56	2	3	14	1	4	2	1	45	50	0	3	1	3	0	0	0	2	3	0	0	1	0	1	0	0	0	30	30	30	0	#NULL!	0	3	0	5	0	1	1	0	0	0	0	0	1	0	1	1	0
90	41	2	2	9	0	3	1	1	26	28	0	3	0	3	0	25	1	1	3	1	0	0	0	0	1	0	0	31	31	35	0	#NULL!	3	0	1	4	0	1	1	0	0	0	0	0	3	0	0	0	1
91	51	2	3	8	0	1	2	0	39	37	0	1	0	1	0	32	0	2	2	0	0	0	0	1	0	0	1	19	19	19	2	19	0	4	1	4	0	#NULL!	1	1	1	0	0	0	#NULL!	0	0	0	#NULL!
92	42	2	1	16	0	5	1	1	22	25	0	1	0	1	0	5	1	1	2	0	0	1	0	0	0	1	0	19	27	37	2	37	2	3	0	4	0	3	1	1	0	0	0	0	1	1	1	0	0
93	28	2	1	10	1	3	1	0	26	28	0	2	0	1	0	3	1	2	2	0	1	0	0	1	0	0	0	15	15	28	0	#NULL!	0	2	1	3	1	1	1	1	0	0	0	0	1	0	0	0	0
94	27	2	1	18	1	4	2	1	22	24	0	4	1	1	0	5	0	1	2	1	0	0	0	1	0	1	0	13	20	20	5	20	2	0	2	1	0	2	1	0	0	1	1	1	2	1	0	0	0
95	58	2	3	15	0	1	2	0	20	21	0	1	0	1	0	7	0	2	3	0	1	0	0	1	1	0	0	40	40	53	0	#NULL!	0	1	1	4	2	1	1	0	0	0	0	0	1	1	0	0	1
96	42	2	2	17	0	4	3	1	24	27	0	3	1	3	0	3	0	1	3	1	0	1	0	1	0	0	0	23	23	38	6	23	3	1	0	3	0	1	1	0	0	1	1	0	2	0	1	0	0
97	53	1	1	10	0	3	2	1	38	28	0	3	1	3	0	8	0	1	3	1	1	0	0	1	0	0	1	32	32	35	7	38	1	4	0	9	1	1	1	1	1	0	1	0	1	1	0	1	1
98	74	1	3	8	0	1	2	1	30	30	0	4	0	1	0	12	0	2	3	0	0	1	0	0	0	0	1	41	41	60	1	60	0	1	0	7	0	1	0	0	0	0	0	0	1	0	1	1	1
99	73	1	3	14	2	1	2	1	29	32	0	3	1	3	1	11	3	2	3	0	1	0	1	0	0	1	0	60	25	60	0	#NULL!	0	9	0	9	10	4	1	1	0	0	0	0	3	1	0	1	0
100	71	2	3	8	0	1	1	0	25	27	0	3	1	3	0	2	0	2	3	0	0	0	0	1	0	0	1	53	53	64	0	#NULL!	0	2	0	6	0	1	1	0	1	0	0	0	1	0	0	1	1
101	69	1	2	2	0	1	3	0	46	50	0	4	1	1	0	1	0	1	3	1	0	0	0	1	1	0	0	53	35	53	3	53	2	2	1	7	0	1	1	0	0	1	1	0	1	0	0	1	0
102	56	2	2	16	0	4	2	1	33	35	0	3	1	3	0	#NULL!	0	2	3	1	0	1	0	1	0	0	0	47	47	47	2	47	2	1	0	2	0	3	0	0	1	1	1	0	1	1	1	0	0
103	35	2	1	8	1	1	1	0	38	42	0	2	0	1	0	37	0	2	2	1	1	1	0	0	0	0	0	20	20	35	0	#NULL!	0	6	0	5	5	3	1	0	0	0	0	0	3	0	1	0	0
104	31	2	1	15	2	3	2	1	19	21	0	2	0	1	0	12	0	1	2	1	1	1	0	0	0	0	0	14	14	20	1	17	2	4	0	3	1	1	0	0	0	0	1	0	2	1	1	1	1
105	41	2	3	22	2	4	2	1	28	38	0	2	0	1	0	15	0	1	2	1	0	1	0	1	0	0	0	20	20	27	8	27	8	0	0	9	0	1	1	0	0	1	1	1	2	0	1	0	0
106	50	2	3	11	0	3	2	1	19	26	1	1	0	1	0	25	0	1	2	0	1	1	0	0	1	0	0	16	16	47	0	#NULL!	1	3	4	1	10	1	1	1	1	0	0	0	3	1	1	1	0
107	64	2	3	16	0	3	2	1	25	26	0	4	0	1	0	5	0	2	3	0	0	1	0	1	0	0	0	59	37	59	0	#NULL!	0	4	0	3	0	1	1	0	0	0	0	0	3	1	1	0	0
108	63	2	1	16	0	4	2	0	35	37	0	3	1	3	0	3	0	1	2	1	0	0	0	1	0	1	0	50	34	50	5	53	5	0	0	2	0	2	1	0	0	1	1	0	3	1	0	1	0
109	36	2	1	11	2	1	1	0	35	29	0	3	1	3	0	5	1	1	3	1	0	1	0	1	0	0	0	16	23	36	3	25	3	0	0	7	0	1	1	0	0	1	1	0	3	1	1	0	0
110	37	1	3	13	1	3	2	1	31	34	0	3	1	3	1	0	0	1	2	1	0	0	0	0	0	0	0	24	24	26	0	#NULL!	3	0	0	2	0	2	0	1	0	1	1	1	2	0	0	0	1
111	36	2	2	13	0	3	1	1	27	30	0	2	1	1	0	0	0	1	3	1	1	1	0	0	0	0	0	18	18	18	2	18	2	7	0	8	30	1	1	0	0	1	1	0	3	1	1	0	0
112	38	1	2	9	2	1	3	1	17	21	0	3	0	3	1	23	2	1	2	1	0	1	0	1	0	0	0	22	21	31	2	21	5	1	0	6	0	1	1	1	0	1	1	1	3	1	1	1	0
113	43	2	1	16	1	5	3	1	23	23	0	3	0	3	0	7	0	1	3	1	0	0	0	1	0	1	0	22	22	25	1	25	1	0	4	5	0	1	1	0	0	0	1	0	1	1	0	0	0
114	59	2	3	13	0	4	2	0	22	25	0	1	0	1	0	14	0	2	3	0	0	1	0	1	0	1	0	39	23	58	0	#NULL!	0	9	1	7	0	1	1	0	0	0	0	0	2	1	1	0	1
115	77	1	3	0	0	1	2	1	20	21	0	4	0	1	0	12	0	2	2	0	0	0	1	0	0	0	0	68	13	68	0	#NULL!	0	5	0	9	0	1	0	0	0	0	0	0	1	0	0	0	0
116	49	2	2	9	0	3	3	0	23	26	0	3	1	3	0	#NULL!	5	1	2	1	1	0	0	1	0	0	0	15	23	49	2	35	3	0	0	9	1	1	1	0	0	1	1	1	1	1	0	1	0
117	72	1	3	12	0	4	2	1	25	32	0	4	1	1	1	#NULL!	0	1	2	1	0	0	0	1	1	0	0	32	30	40	0	#NULL!	3	0	0	7	0	1	1	0	0	0	1	0	3	1	0	1	0
118	27	1	1	20	0	4	1	1	24	24	0	4	0	1	1	2	0	1	2	1	1	0	0	0	0	0	0	19	19	27	0	#NULL!	2	7	6	1	0	2	1	1	0	1	1	1	3	0	0	0	0
119	41	2	3	13	0	4	2	1	21	22	0	1	0	1	0	22	0	1	3	0	0	0	1	1	0	0	1	26	26	26	0	#NULL!	3	0	0	4	0	1	1	0	0	0	0	0	1	0	0	1	1
120	47	2	3	8	0	1	2	0	29	29	1	3	0	3	1	2	0	2	3	0	0	0	0	0	1	0	1	30	30	41	10	32	0	3	0	5	0	1	0	0	0	0	0	0	1	0	0	1	1
121	55	2	1	20	0	4	1	1	27	27	0	3	0	3	0	2	0	2	3	0	1	0	1	1	0	0	0	17	32	44	0	#NULL!	0	7	0	8	10	1	0	0	0	0	0	0	3	0	0	0	1
122	51	2	2	10	0	3	2	1	40	39	0	3	1	3	0	43	2	1	2	0	1	0	0	0	0	1	0	38	51	51	2	51	2	1	0	1	2	1	1	0	0	1	1	0	3	1	0	0	1
123	37	2	3	14	2	4	2	1	28	27	0	3	1	3	0	14	0	1	3	0	1	0	0	0	0	0	0	22	22	22	4	22	2	0	2	0	0	2	0	0	0	1	1	0	3	0	0	0	0
124	30	2	1	13	0	4	1	0	27	31	0	4	0	1	0	3	0	1	2	1	0	0	0	0	0	0	0	15	15	15	2	15	2	0	0	1	0	1	0	0	0	1	1	0	2	0	0	0	1
125	56	2	3	6	0	1	2	0	25	28	0	4	0	1	0	13	3	1	2	0	0	0	0	0	0	0	0	52	52	53	0	#NULL!	1	2	0	1	0	1	0	0	0	0	0	0	1	0	0	0	1
126	63	2	3	6	0	1	2	1	26	30	0	3	0	3	0	36	0	2	3	0	1	0	0	0	0	0	1	21	21	57	0	#NULL!	0	4	0	2	3	1	1	0	0	0	0	0	2	0	0	0	1
127	41	2	1	17	0	5	2	1	30	35	0	1	0	1	0	2	1	2	3	0	0	0	0	0	0	0	0	33	33	33	0	#NULL!	0	2	2	0	0	1	1	0	0	0	0	0	3	0	0	0	0
128	55	2	3	10	0	3	2	1	30	30	0	4	0	1	0	0	1	1	2	1	0	0	0	0	0	0	0	25	25	54	1	54	0	0	0	3	0	1	1	0	0	0	0	1	1	1	0	0	1
129	61	2	3	#NULL!	2	3	2	1	25	27	0	1	0	1	0	26	0	1	3	0	1	0	0	0	0	0	0	26	26	26	1	55	1	1	2	3	0	1	1	0	0	0	0	0	1	0	0	0	1
130	72	1	3	6	0	1	1	1	#NULL!	#NULL!	0	4	0	1	0	6	2	1	2	1	0	0	0	0	0	0	0	70	35	70	1	70	1	5	6	0	0	1	0	0	0	0	1	0	2	0	0	0	0
131	53	2	3	10	0	3	2	1	26	28	0	1	0	1	0	14	0	1	2	0	0	0	0	0	0	0	0	49	46	53	1	49	1	2	0	0	0	2	0	0	0	0	1	0	2	0	0	0	0
132	38	1	1	18	0	4	1	1	33	24	0	3	1	3	0	9	0	2	3	1	0	0	0	0	0	0	0	28	28	32	0	#NULL!	0	2	2	4	0	1	0	0	0	0	1	0	1	1	0	0	1
133	36	2	1	10	0	3	1	1	36	42	1	3	0	3	1	0	1	1	2	1	1	0	0	0	0	1	0	21	21	34	1	34	3	0	0	0	0	2	1	1	0	0	1	0	2	1	0	0	0
134	54	2	1	20	0	5	2	0	45	48	0	3	1	3	0	32	2	1	3	0	0	0	0	0	0	0	0	33	33	33	1	33	2	0	0	4	1	1	1	0	0	1	1	0	1	0	0	1	1
135	37	1	1	23	0	5	2	1	28	35	0	2	0	1	0	2	0	1	2	1	0	0	0	0	0	0	0	23	23	36	1	36	2	0	0	3	0	2	1	0	0	1	1	0	1	0	0	0	0
136	53	2	3	12	0	3	2	1	25	27	0	3	1	3	0	2	0	2	4	0	0	0	0	0	0	0	0	35	35	41	1	35	0	2	0	1	0	1	1	0	0	0	1	0	2	0	0	0	0
137	55	2	3	17	0	4	2	1	40	44	0	3	0	3	0	21	1	1	2	1	0	0	0	1	0	0	0	22	22	31	2	31	3	0	9	2	0	1	1	0	0	0	1	0	1	1	0	0	1
138	45	2	3	14	1	4	2	1	33	35	0	1	0	1	0	24	0	1	3	0	0	0	0	1	0	0	0	13	32	36	0	#NULL!	1	1	0	4	0	1	1	0	1	0	0	0	1	0	0	0	1
139	65	2	3	0	0	1	2	0	30	31	0	4	0	1	0	5	0	1	1	1	0	0	0	0	0	0	0	53	53	53	0	#NULL!	2	0	1	1	0	1	1	0	1	0	0	0	1	0	0	1	0
140	31	2	1	12	2	4	1	1	25	27	0	1	0	1	0	24	1	1	2	1	1	0	0	0	0	0	0	25	25	25	2	25	2	0	0	0	2	2	0	0	0	1	1	0	2	0	0	0	0
141	65	2	1	6	0	1	1	0	40	33	0	4	0	1	0	11	0	1	3	0	0	0	0	0	0	1	1	43	43	43	3	43	2	2	1	1	0	2	0	0	0	1	1	0	2	1	0	0	1
142	53	1	3	12	0	3	2	1	30	30	0	3	0	3	0	19	0	1	3	0	0	0	0	0	0	0	0	42	42	42	7	42	4	1	2	1	0	2	1	0	0	1	1	0	2	0	0	0	0
143	50	1	3	6	0	1	2	1	38	48	1	3	1	3	0	1	2	1	2	0	1	0	0	0	0	1	0	39	39	39	4	39	5	2	0	2	0	1	0	0	0	0	1	0	2	1	0	0	0
144	45	1	1	12	1	4	3	1	40	48	1	3	0	3	0	0	0	1	3	1	1	0	0	0	0	0	0	30	30	30	2	30	2	0	0	1	0	2	0	1	0	1	1	0	2	0	0	0	0
145	51	1	1	12	2	4	1	1	35	43	1	3	0	3	0	0	0	2	3	0	0	0	0	0	0	0	0	16	16	38	5	18	4	0	3	0	4	4	1	0	0	1	0	0	1	0	0	0	1
146	41	2	2	11	1	3	1	1	30	34	0	3	1	3	0	20	0	1	3	0	0	0	0	1	0	0	0	21	28	40	1	40	1	0	0	1	0	1	1	0	0	1	1	0	1	0	0	0	0
147	49	2	3	17	0	5	2	1	28	28	0	1	0	1	0	5	0	1	1	0	0	0	0	0	0	0	0	18	18	26	2	28	2	2	0	1	0	1	0	0	0	1	1	0	2	0	0	0	0
148	23	1	1	14	2	3	1	0	39	38	0	2	0	1	1	13	0	1	2	0	1	0	0	0	0	0	0	18	18	22	2	18	0	0	0	0	0	2	0	1	0	0	1	0	2	0	0	0	0
149	53	2	2	6	2	1	2	1	27	27	0	2	0	1	0	18	0	1	2	0	1	0	0	0	0	1	0	26	26	30	1	30	3	1	0	4	1	1	0	0	0	0	1	0	2	0	0	0	0
150	39	1	1	9	1	1	2	1	37	36	1	2	0	1	0	5	0	1	3	0	0	0	0	0	0	0	0	26	32	35	1	35	1	1	3	0	0	1	1	0	0	0	0	0	3	0	0	0	0
151	67	2	3	17	0	5	2	0	31	31	0	4	0	1	0	7	0	1	1	1	0	0	0	0	0	0	0	35	35	35	6	35	0	3	0	0	0	1	0	0	0	0	1	0	2	0	0	0	1
152	41	1	1	17	0	5	2	1	39	35	0	1	0	1	0	0	0	1	3	1	1	0	0	0	0	0	0	34	34	39	1	39	1	5	3	0	1	1	1	0	1	0	1	0	2	0	0	0	1
153	38	1	1	12	2	4	3	1	23	25	1	3	1	3	0	6	0	1	2	0	0	0	0	0	0	0	0	26	26	26	9	26	3	4	0	1	0	1	1	0	0	1	1	0	2	0	0	0	0
154	68	2	3	15	0	1	2	1	29	34	0	4	0	1	0	16	2	2	3	1	0	0	0	0	0	0	1	27	27	67	0	#NULL!	0	0	0	0	0	1	1	0	0	1	1	1	3	1	0	1	0
155	32	2	1	18	1	5	1	1	27	35	0	2	0	1	1	13	0	1	2	1	0	0	0	0	0	0	0	24	24	32	2	24	2	0	2	0	0	2	0	1	0	1	1	1	2	0	0	0	0
156	44	2	3	10	0	3	2	1	30	37	0	1	0	1	0	6	2	1	2	0	0	0	0	0	0	0	0	28	16	28	3	28	3	4	0	0	0	2	1	0	0	1	1	0	2	0	0	0	1
157	73	2	3	0	2	1	2	0	30	35	0	4	0	1	0	0	0	1	1	0	0	0	0	0	0	0	0	50	50	57	3	50	1	2	5	2	0	1	0	0	0	0	1	0	1	1	0	1	1
158	70	2	2	12	0	4	2	0	17	23	0	4	1	1	0	0	0	2	2	0	0	0	0	0	0	0	0	20	20	#NULL!	#NULL!	#NULL!	0	0	0	0	0	1	1	0	0	0	0	0	1	0	0	0	0
159	55	2	3	10	0	3	2	1	30	34	0	3	1	3	0	2	0	1	2	1	0	0	0	0	0	0	0	18	18	18	6	18	4	0	1	1	0	2	1	0	0	1	1	0	2	1	0	0	0
160	56	2	3	26	0	5	2	1	26	27	1	1	0	1	0	9	1	1	2	1	0	0	0	0	0	0	0	16	16	47	2	47	2	6	4	1	0	1	0	0	0	0	1	1	2	0	0	0	0
161	47	1	3	21	0	5	2	1	40	38	0	1	0	1	0	6	1	1	2	1	0	0	0	0	0	0	0	25	25	46	4	25	4	1	0	0	0	2	1	0	0	1	1	1	2	0	0	0	0
162	53	2	3	13	0	4	2	1	32	36	1	3	0	3	0	#NULL!	1	2	3	0	0	0	0	1	0	0	0	42	26	42	3	50	0	4	0	0	0	1	1	0	0	0	0	0	1	0	0	0	1
163	36	2	1	15	2	4	1	1	30	32	0	1	1	1	0	#NULL!	1	1	2	1	0	0	0	0	0	0	0	16	16	16	3	16	3	0	0	1	0	1	1	0	0	1	1	1	2	0	0	0	0
164	62	2	3	4	0	1	2	0	26	40	0	3	1	3	0	10	0	1	3	0	0	0	1	1	0	0	0	15	15	18	4	50	3	7	0	10	3	1	0	0	0	0	0	0	1	0	0	0	0
165	40	2	3	8	0	1	2	0	29	31	0	3	1	3	0	9	0	1	2	1	0	0	0	0	0	0	0	35	18	35	2	35	2	0	3	1	0	2	0	0	0	1	1	1	2	0	0	0	0
166	62	2	2	18	0	5	2	1	30	30	0	1	0	1	0	8	0	2	2	0	0	0	0	0	0	0	0	38	38	38	0	#NULL!	0	4	0	4	0	1	1	0	0	0	0	0	1	0	0	0	0
167	52	2	3	8	0	1	2	0	25	30	0	3	0	3	0	3	4	2	2	0	0	0	0	0	0	0	0	27	27	#NULL!	3	27	0	4	1	4	0	1	1	0	0	0	0	0	1	0	0	0	1
168	53	2	3	8	0	1	2	1	25	34	0	3	1	3	0	0	5	1	3	0	0	0	0	0	0	0	0	16	15	36	1	16	1	1	3	3	5	2	0	0	0	1	1	0	3	0	0	0	0
169	60	2	3	15	2	3	2	1	32	32	0	4	0	1	0	3	0	1	2	1	0	0	0	0	0	0	0	#NULL!	27	48	1	48	4	0	1	0	0	2	0	0	0	1	1	1	2	0	0	0	0
170	49	2	3	14	0	1	1	1	23	28	0	3	0	3	0	21	2	1	2	1	0	0	0	0	0	0	0	34	26	34	3	34	2	0	0	2	0	1	1	0	0	0	1	1	2	0	0	0	0
171	57	2	3	17	0	3	1	1	25	26	0	3	1	3	0	12	0	1	3	0	0	0	0	1	0	0	0	23	23	23	2	23	2	0	2	0	0	2	1	0	0	0	0	0	2	0	0	0	0
172	27	2	1	26	0	5	1	1	34	28	0	1	0	1	0	21	0	1	1	0	0	0	0	1	0	0	0	18	18	18	1	18	1	2	1	1	0	2	1	0	0	1	1	0	2	0	0	0	0
173	66	2	3	10	0	4	2	0	21	29	0	4	0	1	0	25	3	1	3	0	1	0	0	0	0	0	0	55	42	55	1	59	1	1	1	2	1	2	1	0	0	0	0	0	1	0	0	0	0
174	44	2	2	10	0	1	2	1	21	27	0	1	0	1	0	27	0	1	3	0	0	0	0	0	0	0	0	39	39	39	2	39	2	0	1	1	0	2	1	0	0	1	1	0	2	0	0	0	1
175	40	2	1	10	1	4	1	1	28	33	0	2	0	1	0	4	0	2	3	0	1	0	0	0	0	0	0	12	12	12	0	#NULL!	0	1	0	2	1	1	0	0	0	0	0	0	1	0	0	1	0
176	54	1	2	16	0	3	1	1	33	40	0	2	0	1	0	14	0	1	3	0	0	0	0	1	0	0	0	35	30	35	0	#NULL!	0	3	0	2	0	1	1	1	0	1	1	0	1	0	0	0	0
177	51	2	3	16	1	4	2	0	34	29	1	2	0	1	0	18	2	1	3	0	0	0	0	0	0	0	1	35	18	36	1	42	1	0	0	2	0	2	1	0	0	1	1	0	2	0	0	1	0
178	51	2	3	11	0	3	2	0	30	35	0	3	1	3	0	15	0	1	3	0	1	0	0	0	0	0	0	23	23	26	1	26	3	0	1	3	0	1	1	0	0	0	0	0	3	0	0	0	0
179	44	2	3	18	0	4	2	0	31	31	0	1	1	1	0	1	0	2	3	0	0	0	0	0	0	0	0	25	25	38	1	38	0	1	1	5	0	1	1	0	0	1	1	0	1	1	0	1	1
180	51	2	2	14	0	4	2	1	24	33	#NULL!	2	1	1	0	12	0	1	3	0	0	0	0	0	0	0	0	37	37	42	0	#NULL!	2	0	0	4	0	1	1	0	0	0	0	0	1	0	0	0	1
181	57	1	3	10	0	3	2	1	35	55	0	1	1	1	0	11	0	1	2	0	0	0	0	0	0	0	0	49	49	51	1	52	4	0	3	0	0	2	1	0	0	1	1	1	2	0	0	0	1
182	36	2	1	13	0	4	3	1	33	34	0	2	0	1	0	22	1	1	3	0	0	0	0	1	0	0	0	12	22	22	1	22	1	0	1	2	0	2	0	0	0	1	1	0	1	0	0	0	0
183	39	2	1	18	1	5	1	0	32	38	0	4	1	1	0	5	1	1	2	0	0	0	0	0	0	0	0	24	24	27	0	#NULL!	1	0	0	5	0	1	0	0	0	0	0	0	1	0	0	0	0
184	40	1	2	9	0	3	2	1	23	23	0	3	0	3	1	38	0	1	1	0	0	0	0	0	0	0	0	20	19	35	1	35	1	2	1	3	0	1	1	0	0	0	0	0	1	0	0	0	0
185	57	2	2	10	0	1	2	1	31	32	1	4	1	1	1	8	0	2	3	0	0	0	0	0	0	0	0	22	22	56	6	22	0	3	8	2	0	1	1	0	0	0	0	0	1	0	0	0	0
186	45	2	3	18	0	3	2	0	#NULL!	#NULL!	0	3	0	3	0	8	0	2	3	0	0	0	0	0	0	0	1	42	26	42	0	#NULL!	0	3	3	0	0	1	1	0	0	0	0	0	1	0	0	0	0
187	60	2	3	10	0	1	2	0	26	28	0	3	1	3	0	1	3	1	3	0	0	0	0	1	0	0	1	28	28	37	1	37	2	1	3	3	0	1	1	0	0	0	1	0	1	0	0	1	0
188	46	2	3	10	0	1	2	1	27	29	0	3	0	3	0	13	0	2	3	0	0	1	0	0	0	1	1	39	20	41	1	42	0	1	2	6	0	1	0	0	0	1	1	0	1	1	0	1	1
189	26	2	3	14	1	3	2	0	20	21	0	3	0	3	0	16	3	1	2	1	0	0	0	0	0	0	0	26	26	26	2	26	1	0	0	0	0	2	1	0	0	1	1	1	2	0	0	0	0
190	29	2	1	17	0	4	2	1	32	34	0	3	0	3	0	18	0	1	2	1	0	0	0	0	0	0	0	29	29	29	1	29	1	9	9	9	9	2	0	0	0	1	1	0	2	#NULL!	#NULL!	#NULL!	#NULL!
191	36	2	2	21	1	4	1	1	23	28	0	2	0	1	0	13	2	1	2	0	1	0	0	0	0	0	0	25	#NULL!	36	1	36	1	0	2	0	0	2	0	0	0	0	0	0	3	0	0	0	0
192	39	2	1	14	0	1	1	1	23	25	0	1	0	1	0	20	0	2	3	0	0	0	0	0	0	0	0	33	31	36	0	#NULL!	0	1	2	0	0	3	1	0	0	0	0	0	1	0	0	0	1
193	39	2	1	14	2	4	1	1	38	45	0	3	0	3	0	4	0	1	2	0	0	0	0	0	0	0	0	36	36	39	2	36	1	0	0	4	1	4	0	0	0	0	0	0	3	0	0	0	0
194	50	1	2	8	1	1	1	1	27	37	1	3	1	3	0	26	1	1	4	1	0	0	1	0	0	0	0	30	#NULL!	30	6	30	3	0	1	1	0	2	0	0	0	1	1	0	2	0	0	0	0
195	39	1	1	17	0	5	1	1	30	32	0	1	0	1	0	12	0	1	2	1	0	0	0	0	0	0	0	#NULL!	#NULL!	#NULL!	#NULL!	#NULL!	0	0	0	0	0	3	0	0	0	0	1	0	2	0	0	0	0
196	52	1	3	7	1	1	2	1	25	32	1	3	0	3	0	#NULL!	2	2	2	0	0	0	0	0	0	0	0	24	25	29	0	#NULL!	0	0	0	0	0	1	1	0	1	0	0	0	2	0	0	0	0
197	56	1	2	17	0	5	2	1	22	30	0	3	0	3	0	#NULL!	0	1	2	1	0	0	0	0	0	0	0	25	23	25	6	25	0	0	0	0	0	2	0	0	0	1	1	1	2	0	0	0	0
198	23	2	1	17	0	5	1	1	42	47	0	2	0	1	0	23	1	1	2	1	0	0	0	0	0	0	0	20	20	20	2	20	0	0	0	0	0	2	0	0	0	1	1	0	2	0	0	0	0
199	36	1	2	9	2	1	1	1	34	36	0	3	0	3	0	25	0	1	2	1	0	0	0	0	0	0	0	16	31	32	4	16	3	0	0	0	0	2	1	0	0	1	1	1	2	0	0	0	0
200	40	2	1	7	1	1	1	0	22	25	0	3	1	3	0	10	0	1	2	0	1	0	0	0	0	0	0	28	27	29	0	#NULL!	0	0	0	0	6	1	0	0	0	0	1	0	2	0	0	0	0
201	31	2	3	12	0	4	2	0	21	22	0	4	0	1	0	18	0	1	2	1	0	0	0	0	0	0	0	30	27	30	1	30	1	1	0	0	0	3	0	0	0	0	1	0	2	0	0	0	0
202	27	2	1	12	2	3	1	1	27	25	0	4	0	1	0	40	1	1	3	0	0	0	0	1	0	0	0	14	14	16	1	17	1	4	0	3	0	3	0	0	0	0	1	0	2	0	0	0	0
203	26	1	3	10	0	3	2	1	24	31	0	1	0	1	0	#NULL!	2	1	2	1	0	0	0	0	0	0	0	24	24	24	1	24	1	0	0	0	0	2	1	0	0	1	1	0	2	0	0	0	0
204	27	1	1	15	2	4	1	1	24	24	0	3	1	3	0	#NULL!	3	1	2	1	0	0	0	0	0	0	0	19	19	22	4	20	4	0	1	0	1	1	1	0	0	1	1	1	2	0	0	0	0
205	42	1	3	8	2	1	2	1	30	30	0	1	0	1	0	28	1	1	1	0	0	0	1	1	0	0	0	41	41	41	1	41	1	1	0	0	1	4	1	0	0	0	0	0	3	0	0	0	0
206	39	2	2	10	0	3	3	1	24	25	0	3	0	3	0	17	4	1	1	0	0	0	0	1	0	0	0	27	27	28	1	31	1	2	1	0	0	1	1	0	1	0	1	0	2	0	0	0	0
207	57	2	3	6	0	1	2	0	46	44	0	3	0	3	0	6	5	1	1	0	0	0	0	0	0	0	0	45	45	50	3	50	3	0	0	1	2	1	1	0	0	0	1	0	3	0	0	0	0
208	47	2	2	12	0	4	2	1	24	30	0	3	1	3	0	7	0	1	2	1	0	0	0	0	0	0	0	19	19	38	7	19	5	0	0	0	0	2	0	0	0	1	1	1	2	1	0	0	0
209	52	2	2	10	0	3	2	0	27	24	0	3	0	3	0	9	3	1	1	0	0	0	0	0	0	0	0	34	34	39	2	39	2	0	2	0	0	1	0	0	1	1	1	1	2	0	0	0	1
210	40	1	1	12	0	4	1	1	32	40	1	3	0	3	0	11	1	1	3	1	0	0	0	0	0	0	0	20	20	22	1	34	2	2	2	0	0	1	1	0	0	0	1	1	2	0	0	0	0
211	32	1	1	17	0	5	1	1	36	40	0	2	0	1	0	0	1	2	3	0	0	0	0	0	0	0	1	26	19	27	0	#NULL!	0	2	0	4	0	1	0	0	0	0	0	0	1	0	0	0	0
212	49	1	3	17	0	5	2	1	26	27	0	3	1	3	0	32	0	1	1	0	0	0	0	0	0	0	0	20	20	42	1	42	1	1	0	1	0	1	1	1	0	1	1	0	2	0	0	0	0
213	46	1	2	17	0	5	3	1	25	29	1	2	0	1	0	16	0	2	1	0	0	0	0	0	0	0	0	35	35	39	0	#NULL!	0	2	1	0	0	1	0	1	0	0	0	0	1	0	0	0	0
214	33	1	3	7	1	1	2	1	20	19	0	2	0	1	0	31	0	1	2	1	0	0	0	0	0	0	0	31	28	31	1	31	1	3	3	0	0	2	0	1	0	1	1	0	2	0	0	0	0
215	45	2	3	14	2	4	2	0	43	40	0	3	0	3	0	9	0	1	3	1	0	0	0	1	0	0	0	18	18	23	4	31	4	1	0	2	0	1	0	0	0	0	1	0	1	0	0	1	0
216	46	1	2	8	2	1	1	1	35	34	1	3	1	3	0	17	2	1	2	1	0	0	1	1	0	0	0	17	17	34	8	34	10	0	0	1	2	1	1	0	0	0	1	0	2	0	0	0	0
217	50	2	2	17	0	5	1	1	19	31	0	3	0	3	0	36	0	1	2	0	0	0	0	1	0	0	0	48	50	50	1	50	1	1	0	1	0	2	1	0	0	0	0	0	2	0	0	0	1
218	45	1	3	10	2	1	2	0	22	25	0	3	1	3	1	8	15	1	3	1	1	0	0	0	0	0	1	33	33	36	2	36	2	0	1	1	1	1	1	1	0	1	1	0	2	0	0	0	0
219	65	2	1	15	0	3	2	1	35	43	0	4	0	1	0	15	2	1	2	1	0	0	0	0	0	1	0	35	35	37	3	45	4	0	1	1	0	3	0	0	0	0	1	0	2	1	0	0	0
220	34	2	1	8	0	1	1	0	29	31	0	3	1	3	0	22	0	1	1	1	0	0	0	1	0	0	0	25	25	25	#NULL!	#NULL!	3	1	0	1	2	1	1	0	0	0	1	0	2	0	0	0	0
221	35	1	1	14	2	3	1	1	32	39	0	3	1	3	0	23	0	1	2	1	0	0	0	0	0	0	0	29	29	29	2	30	4	2	0	2	0	3	1	0	0	1	1	0	2	0	0	0	0
222	46	2	3	15	0	5	2	1	37	42	0	1	0	1	0	12	2	2	1	0	0	0	0	0	0	0	0	#NULL!	#NULL!	#NULL!	1	45	0	4	0	0	0	3	1	0	0	0	0	0	2	0	0	0	0
223	26	2	1	8	0	1	3	1	10	20	1	1	0	1	0	9	9	1	1	0	0	0	0	0	0	0	0	#NULL!	#NULL!	#NULL!	#NULL!	#NULL!	1	2	1	0	0	1	1	0	0	0	1	0	2	0	0	0	0
224	43	2	2	12	2	3	2	1	26	27	0	3	1	3	0	9	0	1	3	0	0	0	0	1	0	0	0	17	19	27	3	27	2	2	2	1	1	3	0	0	0	0	1	0	1	1	0	1	0
225	64	2	3	14	0	5	2	1	40	48	0	4	0	1	0	31	1	2	3	0	0	0	0	0	0	1	1	38	38	45	0	#NULL!	0	3	0	5	0	1	1	0	0	0	0	0	1	1	0	1	0
226	54	1	2	19	0	5	2	1	28	31	0	3	1	3	0	13	1	1	2	1	0	0	0	0	0	0	0	28	28	29	3	37	4	0	0	3	0	1	0	0	0	1	1	0	2	0	0	0	0
227	58	2	3	16	0	5	2	1	31	24	0	3	1	3	0	0	0	1	2	1	1	0	0	0	1	0	0	27	27	27	#NULL!	#NULL!	10	8	0	2	3	1	1	0	0	0	1	0	2	0	0	0	0
228	33	1	3	17	2	3	2	1	21	27	0	3	1	3	1	7	0	1	2	1	1	0	0	0	0	0	0	23	23	23	4	23	4	0	0	1	1	2	1	1	0	1	1	0	2	0	0	1	0
229	48	2	2	12	1	3	2	1	41	38	1	2	0	1	0	16	2	1	2	0	0	0	0	0	0	0	0	28	30	30	3	39	4	0	0	0	0	2	0	0	0	0	1	0	2	0	0	0	0
230	54	2	1	13	1	4	2	1	28	30	0	1	0	1	0	6	6	1	1	0	0	0	0	0	0	0	0	44	44	46	1	46	1	1	0	1	0	1	1	0	1	1	1	0	2	0	0	0	1
231	37	2	3	9	2	1	3	0	30	34	1	2	0	1	0	6	0	2	3	0	0	0	0	1	0	0	0	27	19	32	1	32	0	1	0	3	0	1	1	1	0	0	0	0	1	0	0	0	0
232	31	2	1	9	2	1	1	0	23	26	0	3	1	3	0	11	0	1	3	0	0	0	0	1	0	0	0	17	17	18	8	18	2	2	0	5	0	1	0	0	0	0	0	0	1	0	0	0	1
233	65	2	3	16	2	5	2	1	23	42	0	4	1	1	0	7	3	1	3	1	1	0	1	0	0	0	0	24	24	27	4	35	4	10	0	10	1	1	1	0	0	0	1	0	2	0	#NULL!	1	#NULL!
234	54	2	3	18	0	5	2	1	29	30	0	1	0	1	0	32	1	2	3	0	0	0	0	1	0	0	0	35	35	40	0	#NULL!	0	1	0	4	0	1	1	0	0	0	0	0	1	0	0	0	0
235	55	2	2	10	2	1	2	0	24	26	1	1	0	1	1	34	0	1	2	1	0	0	0	0	0	0	0	40	40	42	4	42	4	0	0	1	0	2	0	0	0	1	1	0	2	0	0	0	1
236	27	2	1	19	2	5	3	1	24	26	1	4	0	1	0	22	#NULL!	1	3	0	1	0	0	0	1	0	0	17	20	21	2	21	2	0	0	1	1	2	0	1	0	0	0	0	2	0	#NULL!	1	0
237	25	1	3	12	1	4	2	1	25	25	0	1	0	1	0	18	5	1	2	0	0	0	0	0	0	0	0	25	25	25	1	25	1	0	0	1	0	1	0	0	0	1	1	1	2	0	0	0	0
238	45	1	1	17	0	5	1	1	26	32	0	3	0	3	0	11	0	1	2	1	0	0	0	0	0	0	0	36	36	45	1	45	2	0	0	1	0	2	1	0	0	1	1	1	2	0	0	0	0
239	30	1	1	12	2	3	1	1	40	38	1	2	0	1	0	6	0	1	2	1	0	0	0	0	0	0	0	21	29	30	1	30	1	0	0	2	0	1	1	1	0	0	1	1	1	0	0	0	0
240	55	1	3	20	2	4	2	1	28	29	0	1	0	1	0	#NULL!	1	1	3	0	0	0	0	0	0	1	0	17	17	47	0	#NULL!	1	1	0	3	0	1	1	0	0	0	0	0	1	1	0	0	0
241	60	1	2	19	1	4	2	1	31	33	0	3	1	3	0	14	3	1	3	0	1	0	0	1	0	0	1	30	30	34	4	34	2	0	0	4	1	1	1	0	0	0	0	0	1	0	0	1	0
242	16	1	1	10	0	3	1	0	24	26	0	4	0	1	1	13	3	1	2	0	0	0	0	0	0	0	0	15	15	15	1	15	1	2	0	0	1	2	0	1	0	0	0	0	2	0	0	0	0
243	35	2	1	9	0	1	2	1	23	28	0	1	0	1	0	44	1	1	3	1	0	0	0	0	0	0	0	32	32	32	1	32	1	0	0	1	0	2	0	0	0	1	1	0	2	0	0	0	0
244	48	1	3	10	1	3	2	1	24	25	0	2	0	1	0	11	1	2	3	0	0	0	0	1	0	0	0	25	30	30	0	#NULL!	0	2	0	3	0	1	0	1	0	0	0	0	1	0	0	0	0
[truncated: 135 more columns]
